# Supplementary material for: Head Tracking of Auditory, Visual, and Audio-Visual Targets
Source: Front Neurosci. 2016 Jan 6;9:493. doi: 10.3389/fnins.2015.00493 (PMC4701932; doi:10.3389/fnins.2015.00493)
Supplement: Supplementary file 1 [file DataSheet1.XLSX]

## Sheet: Table 1 Onset
Multiple Comparison Analysis (Tukey corrected) for Onset Error: comparing the mean onset error between modality and target velocity.
Tukey's multiple comparisons test	Mean Diff.	95% CI of diff.	Summary	Adjusted P Value
20*/s
Auditory vs. Visual	-8.9	-13 to -4.6	****	< 0.0001
Auditory vs. Bisensory	-9.6	-14 to -5.2	****	< 0.0001
Visual vs. Bisensory	-0.63	-5.0 to 3.7	ns	0.937
30*/s
Auditory vs. Visual	-5.7	-10 to -1.4	**	0.0063
Auditory vs. Bisensory	-7.7	-12 to -3.3	***	0.0002
Visual vs. Bisensory	-1.9	-6.3 to 2.4	ns	0.55
40°/s
Auditory vs. Visual	-5.4	-9.8 to -1.0	*	0.0108
Auditory vs. Bisensory	-6.4	-11 to -2.1	**	0.0019
Visual vs. Bisensory	-1	-5.4 to 3.4	ns	0.8473
50°/s
Auditory vs. Visual	-4	-8.4 to 0.33	ns	0.0766
Auditory vs. Bisensory	-4.6	-9.0 to -0.28	*	0.034
Visual vs. Bisensory	-0.61	-5.0 to 3.8	ns	0.9411
60°/s
Auditory vs. Visual	-3.1	-7.5 to 1.2	ns	0.2067
Auditory vs. Bisensory	-3.9	-8.3 to 0.47	ns	0.0902
Visual vs. Bisensory	-0.76	-5.1 to 3.6	ns	0.9116
70°/s
Auditory vs. Visual	0.5	-3.9 to 4.9	ns	0.9609
Auditory vs. Bisensory	-0.9	-5.3 to 3.5	ns	0.8765
Visual vs. Bisensory	-1.4	-5.8 to 3.0	ns	0.7289
80°/s
Auditory vs. Visual	4.2	-0.17 to 8.6	ns	0.0623
Auditory vs. Bisensory	3	-1.3 to 7.4	ns	0.2307
Visual vs. Bisensory	-1.2	-5.5 to 3.2	ns	0.8025
90°/s
Auditory vs. Visual	8.7	4.4 to 13	****	< 0.0001
Auditory vs. Bisensory	6.9	2.6 to 11	***	0.0007
Visual vs. Bisensory	-1.8	-6.2 to 2.6	ns	0.5944
100°/s
Auditory vs. Visual	9.9	5.5 to 14	****	< 0.0001
Auditory vs. Bisensory	8.2	3.8 to 13	****	< 0.0001
Visual vs. Bisensory	-1.7	-6.1 to 2.7	ns	0.6267
110°/s
Auditory vs. Visual	13	8.4 to 17	****	< 0.0001
Auditory vs. Bisensory	11	6.4 to 15	****	< 0.0001
Visual vs. Bisensory	-2	-6.4 to 2.3	ns	0.5108

## Sheet: Table 2 RMS
Multiple Comparison Analysis (Tukey corrected) for RMS Error: comparing the mean RMS error between modality and target velocity.
Tukey's multiple comparisons test	Mean Diff.	95% CI of diff.	Summary	Adjusted P Value
20°/s
Audition vs. Vision	1.9	-2.7 to 6.5	ns	0.5865
Audition vs. Bisensory	1.5	-3.1 to 6.1	ns	0.7182
Vision vs. Bisensory	-0.41	-5.0 to 4.2	ns	0.9759
30°/s
Audition vs. Vision	1.9	-2.7 to 6.5	ns	0.5915
Audition vs. Bisensory	1.4	-3.2 to 6.0	ns	0.7442
Vision vs. Bisensory	-0.48	-5.1 to 4.1	ns	0.9673
40°/s
Audition vs. Vision	3.2	-1.4 to 7.8	ns	0.2348
Audition vs. Bisensory	2.2	-2.4 to 6.8	ns	0.5035
Vision vs. Bisensory	-1	-5.6 to 3.6	ns	0.8648
50°/s
Audition vs. Vision	3.8	-0.78 to 8.4	ns	0.1247
Audition vs. Bisensory	3.2	-1.4 to 7.8	ns	0.2291
Vision vs. Bisensory	-0.62	-5.2 to 4.0	ns	0.9462
60°/s
Audition vs. Vision	4	-0.60 to 8.6	ns	0.1022
Audition vs. Bisensory	3.2	-1.4 to 7.8	ns	0.2308
Vision vs. Bisensory	-0.81	-5.4 to 3.8	ns	0.9096
70°/s
Audition vs. Vision	3.1	-1.5 to 7.7	ns	0.2507
Audition vs. Bisensory	3.2	-1.4 to 7.8	ns	0.2204
Vision vs. Bisensory	0.14	-4.5 to 4.7	ns	0.997
80°/s
Audition vs. Vision	6	1.4 to 11	**	0.0064
Audition vs. Bisensory	5.7	1.1 to 10	*	0.0112
Vision vs. Bisensory	-0.36	-5.0 to 4.2	ns	0.981
90°/s
Audition vs. Vision	6.2	1.6 to 11	**	0.0047
Audition vs. Bisensory	5.5	0.95 to 10	*	0.0136
Vision vs. Bisensory	-0.67	-5.3 to 3.9	ns	0.9363
100°/s
Audition vs. Vision	7.7	3.1 to 12	***	0.0003
Audition vs. Bisensory	7.4	2.8 to 12	***	0.0006
Vision vs. Bisensory	-0.37	-5.0 to 4.2	ns	0.98
110°/s
Audition vs. Vision	11	6.4 to 16	****	< 0.0001
Audition vs. Bisensory	9.7	5.1 to 14	****	< 0.0001
Vision vs. Bisensory	-1.3	-5.9 to 3.3	ns	0.7953

## Sheet: Table 3 Gain
Multiple Comparison Analysis (Tukey corrected) for Gain: comparing the mean gain between modality and target velocity.
Tukey's multiple comparisons test	Mean Diff.	95% CI of diff.	Summary	Adjusted P Value
20*/s
Auditory vs. Visual	-0.058	-0.19 to 0.071	ns	0.5362
Auditory vs. Bisensory	-0.043	-0.17 to 0.085	ns	0.7046
Visual vs. Bisensory	0.015	-0.11 to 0.14	ns	0.9611
30*/s
Auditory vs. Visual	-0.057	-0.19 to 0.072	ns	0.5494
Auditory vs. Bisensory	-0.061	-0.19 to 0.067	ns	0.4964
Visual vs. Bisensory	-0.0047	-0.13 to 0.12	ns	0.996
40°/s
Auditory vs. Visual	-0.085	-0.21 to 0.044	ns	0.2641
Auditory vs. Bisensory	-0.08	-0.21 to 0.048	ns	0.3051
Visual vs. Bisensory	0.0048	-0.12 to 0.13	ns	0.9957
50°/s
Auditory vs. Visual	-0.079	-0.21 to 0.049	ns	0.3122
Auditory vs. Bisensory	-0.085	-0.21 to 0.043	ns	0.2605
Visual vs. Bisensory	-0.006	-0.13 to 0.12	ns	0.9932
60°/s
Auditory vs. Visual	-0.1	-0.23 to 0.026	ns	0.1447
Auditory vs. Bisensory	-0.11	-0.23 to 0.023	ns	0.1287
Visual vs. Bisensory	-0.0031	-0.13 to 0.13	ns	0.9982
70°/s
Auditory vs. Visual	-0.0039	-0.13 to 0.12	ns	0.9972
Auditory vs. Bisensory	-0.022	-0.15 to 0.11	ns	0.9116
Visual vs. Bisensory	-0.018	-0.15 to 0.11	ns	0.939
80°/s
Auditory vs. Visual	-0.066	-0.19 to 0.062	ns	0.4442
Auditory vs. Bisensory	-0.081	-0.21 to 0.047	ns	0.2941
Visual vs. Bisensory	-0.015	-0.14 to 0.11	ns	0.9574
90°/s
Auditory vs. Visual	0.082	-0.047 to 0.21	ns	0.2924
Auditory vs. Bisensory	0.063	-0.066 to 0.19	ns	0.479
Visual vs. Bisensory	-0.019	-0.15 to 0.11	ns	0.9372
100°/s
Auditory vs. Visual	0.054	-0.075 to 0.18	ns	0.5872
Auditory vs. Bisensory	0.049	-0.079 to 0.18	ns	0.638
Visual vs. Bisensory	-0.0044	-0.13 to 0.12	ns	0.9964
110°/s
Auditory vs. Visual	0.065	-0.064 to 0.19	ns	0.4597
Auditory vs. Bisensory	0.05	-0.078 to 0.18	ns	0.6237
Visual vs. Bisensory	-0.014	-0.14 to 0.11	ns	0.9622
